# Supplementary material for: Antibacterial Effect of Endodontic Disinfections on Enterococcus Faecalis in Dental Root Canals—An In-Vitro Model Study
Source: Materials (Basel). 2021 May 7;14(9):2427. doi: 10.3390/ma14092427 (PMC8125760; doi:10.3390/ma14092427)
Supplement: Supplementary file 1 [file materials-14-02427-s001.zip]

Archive with 4 entries (4 files):
- supplementary files/Figure S1.tif
- supplementary files/Figure S2.tif
- supplementary files/Figure S3.tif
- supplementary files/Figure S4.tif
